# Supplementary material for: Perfluorotetradecanoic Acid (PFTeDA) Induces Mitochondrial Damage and Oxidative Stress in Zebrafish (Danio rerio) Embryos/Larvae
Source: Toxics. 2022 Dec 12;10(12):776. doi: 10.3390/toxics10120776 (PMC9785682; doi:10.3390/toxics10120776)
Supplement: Supplementary file 1 [file toxics-10-00776-s001.zip]

Archive with 1 entries (1 files):
- toxics-2038250-supplementary.pdf
